# Supplementary material for: KSHV LANA upregulates the expression of epidermal growth factor like domain 7 to promote angiogenesis
Source: Oncotarget. 2017 Dec 19;9(1):1210–28. doi: 10.18632/oncotarget.23456 (PMC5787431; doi:10.18632/oncotarget.23456)
Supplement: Supplementary file 2 [file oncotarget-09-1210-s002.xlsx]

## Sheet: Sheet1
Gene ID	Fold Change	B-Y-Flag (GE)-RPKM	B-L-YFP-Flag (GE)-1-RPKM
REXO1L1P	42.3312	0.0207267	0.877387
AC008079.9	39.0287	0.0156805	0.611991
RP3-399L15.1	30.0221	0.0309121	0.928045
RP11-84A14.4	28.521	0.0662502	1.88952
DLX1	25.5188	0.00797321	0.203467
SSX6	24.0177	0.0123779	0.29729
LIMS3_2	22.5166	0.0182074	0.409969
BCL2L14	22.5166	0.00570228	0.128396
TPI1P2	22.5166	0.0420636	0.947128
GOLGA6L1	21.0155	0.00762691	0.160283
NR5A2	21.0155	0.00373959	0.0785892
AF131216.5	19.5144	0.0265242	0.517603
CTD-2314B22.3	19.5144	0.00250516	0.0488867
MYLK	19.5144	0.00131508	0.025663
DUX4L13	18.7638	0.0360322	0.676102
C14orf39	18.0133	0.00841515	0.151584
CCND2	18.0133	0.00407295	0.0733671
IFITM10	18.0133	0.00609324	0.109759
RP11-329N22.1	18.0133	0.0368988	0.664668
ST6GAL2	18.0133	0.00378179	0.0681225
AGAP1	16.5122	0.00209773	0.0346381
CELF4	16.5122	0.00446266	0.0736881
ESR1	16.5122	0.00213883	0.0353167
MED14-AS1	16.5122	0.0324973	0.536601
RP11-244K5.6	16.5122	0.0227025	0.374868
RP11-578F21.12	16.5122	0.0118883	0.196301
RNF219-AS1	15.5114	0.00994883	0.154321
AC024560.2	15.0111	0.0198165	0.297467
LIMCH1	15.0111	0.00268367	0.0402848
AC092159.2	15.0111	0.012685	0.190415
ADAMDEC1	15.0111	0.0119566	0.17948
CTD-2026K11.2	15.0111	0.0509617	0.764988
CTD-2329C7.2	15.0111	0.0209864	0.315028
DNAH9	15.0111	0.00171673	0.0257699
PTPRN	15.0111	0.00352864	0.0529686
RP11-410D17.2	15.0111	0.0109381	0.164193
ZNF521	15.0111	0.00468425	0.0703155
CTC-340A15.2	15.0111	0.00463141	0.0695223
GRM2	15.0111	0.00410796	0.0616648
AC107982.4	14.2605	0.0448463	0.63953
RP11-764K9.1	14.2605	0.0202572	0.288877
DLGAP1	13.51	0.00240731	0.0325226
PRSS23	13.51	0.00248615	0.0335877
C1orf177	13.51	0.0164041	0.221618
CHRM2	13.51	0.00350277	0.0473223
MAGEB17	13.51	0.0180944	0.244454
RP11-158L12.5	13.51	0.0498292	0.67319
SLC13A1	13.51	0.00660251	0.0891996
SLC35F1	13.51	0.00600785	0.0811657
ZMYND12	13.51	0.0132802	0.179415
ZNF483	13.51	0.0254009	0.343165
ARL9	13.51	0.0231718	0.313049
RHOU	13.51	0.00666744	0.0900769
PRF1	12.7594	0.0460143	0.587115
TMX2-CTNND1	12.7594	0.0996584	1.27158
GGT3P	12.7594	0.0212464	0.271091
ADAM33	12.0088	0.00541219	0.0649942
EGFL7	12.0088	0.011409	0.137009
ENPP7P2	12.0088	0.0309121	0.371218
FAM179A	12.0088	0.00147104	0.0176655
LRRC37A12P	12.0088	0.0161855	0.194369
MTTP	12.0088	0.00540016	0.0648497
P2RX7	12.0088	0.00812659	0.0975909
PNPLA1	12.0088	0.0113557	0.136369
RHOB	12.0088	0.0123204	0.147954
TF	12.0088	0.00340339	0.0408708
ZNF648	12.0088	0.00798851	0.0959328
AC073254.1	12.0088	0.00956995	0.114924
AKAP12	12.0088	0.00333487	0.0400479
CCDC36	12.0088	0.00669194	0.0803624
CTD-2631K10.1	12.0088	0.0591279	0.710058
SDK1	12.0088	0.0024201	0.0290626
TNR	12.0088	0.00224923	0.0270107
PSORS1C1	11.2583	0.0100848	0.113537
CRHR1	11.2583	0.0156301	0.175968
NTF4	11.2583	0.0212852	0.239635
KIF26B	11.0081	0.00607167	0.0668376
COL5A3	10.5077	0.00431853	0.045378
KLHDC7A	10.5077	0.0115332	0.121187
MEG3	10.5077	0.00184857	0.0194243
MEIS3	10.5077	0.00569115	0.0598011
OTOG	10.5077	0.00269708	0.0283402
RHBDL3	10.5077	0.00539417	0.0566805
RP1-59M18.2	10.5077	0.0423693	0.445205
RP13-494C23.1	10.5077	0.0382547	0.40197
UROC1	10.5077	0.0087564	0.09201
ZNF630	10.5077	0.00796668	0.0837118
AC007255.8	10.5077	0.0202431	0.212709
ARNTL	10.5077	0.012971	0.136295
CAV2	10.5077	0.00439007	0.0461297
CDC42EP1	10.5077	0.0113292	0.119044
CDHR1	10.5077	0.00470998	0.0494913
DTNA	10.5077	0.00230508	0.0242212
LHX5	10.5077	0.00932802	0.0980164
LINC00412	10.5077	0.0694049	0.729289
LINC00923	10.5077	0.0124467	0.130786
NPFFR1	10.5077	0.00326758	0.0343349
PAK3	10.5077	0.00282681	0.0297034
PPP1R42	10.5077	0.0129556	0.136134
PRDM16	10.5077	0.00298363	0.0313512
RASL11B	10.5077	0.0118016	0.124009
RP11-109E12.1	10.5077	0.0502587	0.528106
RP11-219A15.1	10.5077	0.00331176	0.0347991
TCHH	10.5077	0.00422465	0.0443915
TEX15	10.5077	0.00249936	0.0262627
THSD4	10.5077	0.00184459	0.0193825
UNC5B	10.5077	0.00426108	0.0447744
USH2A	10.5077	0.00141615	0.0148806
ZIC4	10.5077	0.0034022	0.0357495
HSPE1-MOB4	10.1325	0.131012	1.32747
GAL3ST4	10.0074	0.0257434	0.257623
CAMK4	9.75719	0.00419124	0.0408947
IFIT2	9.75719	0.0167097	0.16304
PAQR5	9.75719	0.00938962	0.0916163
BTBD3	9.22108	0.0327634	0.302114
ALLC	9.00663	0.0114674	0.103282
PAX6	9.00663	0.0039456	0.0355365
RP11-1096G20.5	9.00663	0.0629591	0.56705
TFAP2B	9.00663	0.00474062	0.042697
ABO	9.00663	0.00459708	0.0414042
AC005307.3	9.00663	0.00728934	0.0656524
AC010980.2	9.00663	0.0227114	0.204553
AC098820.2	9.00663	0.0437689	0.39421
ADCY10	9.00663	0.00474834	0.0427666
ADH1C	9.00663	0.0156721	0.141153
AL021707.1	9.00663	0.0432494	0.389531
BIVM	9.00663	0.00533786	0.0480762
BTBD11	9.00663	0.00367871	0.0331328
C10orf85	9.00663	0.0152698	0.13753
C3orf72	9.00663	0.00638276	0.0574872
CALB1	9.00663	0.00408379	0.0367812
CDH12	9.00663	0.00491735	0.0442888
CNTN5	9.00663	0.00322171	0.0290168
CXXC4	9.00663	0.00500946	0.0451184
DACT3-AS1	9.00663	0.0159726	0.14386
DIRC3	9.00663	0.00624868	0.0562795
DMD	9.00663	0.00160359	0.014443
FAM124A	9.00663	0.00551249	0.049649
FAM27E1	9.00663	0.0217376	0.195782
FAM3D	9.00663	0.0177744	0.160088
FTCDNL1	9.00663	0.0389707	0.350995
GAS1	9.00663	0.010315	0.092903
GCNT3	9.00663	0.00637021	0.0573741
GGTLC1	9.00663	0.0456898	0.411511
GPC5	9.00663	0.00965554	0.0869639
GPRC5B	9.00663	0.00480707	0.0432955
IGLV2-18	9.00663	0.0779414	0.701989
IGSF21	9.00663	0.00944897	0.0851034
KAZN	9.00663	0.00230545	0.0207643
KCNN4	9.00663	0.0177258	0.15965
KIAA2022	9.00663	0.00248742	0.0224033
KIF21A	9.00663	0.00287363	0.0258817
KIF6	9.00663	0.00231478	0.0208484
LGALS4	9.00663	0.0220416	0.198521
MOGAT2	9.00663	0.00726934	0.0654723
OVOL1	9.00663	0.00757341	0.068211
PARP4P2	9.00663	0.0087643	0.0789369
PCDH15	9.00663	0.00389525	0.0350831
PLEKHA3P1	9.00663	0.0326063	0.293673
PRG2	9.00663	0.0158597	0.142842
PRSS53	9.00663	0.00529905	0.0477266
RAPGEF4-AS1	9.00663	0.00558752	0.0503247
RP1-90L6.2	9.00663	0.00482377	0.043446
RP11-307C19.1	9.00663	0.00764291	0.0688369
RP11-384M15.3	9.00663	0.0789975	0.711501
RP11-385D13.1	9.00663	0.00528656	0.0476141
RP11-482M8.1	9.00663	0.0214971	0.193617
RP11-489E7.1	9.00663	0.0530001	0.477353
RP11-875H7.5	9.00663	0.0517763	0.46633
RP11-890B15.2	9.00663	0.0129269	0.116428
SIGLEC18P	9.00663	0.0320683	0.288827
STOX2	9.00663	0.00266162	0.0239722
TMPRSS6	9.00663	0.0142822	0.128635
ZDHHC1	9.00663	0.008939	0.0805103
AC013449.1	9.00663	0.0714462	0.64349
C19orf33	9.00663	0.0472448	0.425517
CYB561	9.00663	0.00547934	0.0493504
LPAR4	9.00663	0.00936398	0.0843379
NKX2-6	9.00663	0.0321745	0.289784
SLC18A1	9.00663	0.00745526	0.0671468
ZNF469	9.00663	0.00219388	0.0197595
AC005540.3	8.40619	0.158597	1.33319
AP000345.1	8.25608	0.0368988	0.30464
GAD1	8.25608	0.0141471	0.116799
IGFN1	8.25608	0.00481183	0.0397269
RP5-1061H20.4	8.25608	0.0504763	0.416737
APOBEC3H	8.10597	0.116507	0.944403
CTD-2587H24.5	7.88081	0.141936	1.11857
AC010761.8	7.50553	0.032425	0.243367
AC024704.2	7.50553	0.0700723	0.52593
AGR2	7.50553	0.0307382	0.230707
ALDH1L1	7.50553	0.00212697	0.015964
AMIGO3	7.50553	0.0239603	0.179835
AP4B1-AS1	7.50553	0.0336218	0.252349
CPQ	7.50553	0.0252966	0.189864
CTB-33O18.3	7.50553	0.00967156	0.0725901
CTD-2396E7.9	7.50553	0.09848	0.739144
HIST1H4K	7.50553	0.0823448	0.618041
IL12A	7.50553	0.0285785	0.214497
KBTBD12	7.50553	0.00501032	0.0376051
LGSN	7.50553	0.00517396	0.0388333
NXF3	7.50553	0.00779414	0.0584991
P2RY2	7.50553	0.0101888	0.0764721
RP11-109P14.10	7.50553	0.0606031	0.454858
RP11-169D4.1	7.50553	0.011898	0.0893007
RP11-175P19.2	7.50553	0.11898	0.893007
RP11-276E15.4	7.50553	0.0694049	0.520921
RP11-326I11.4	7.50553	0.0232828	0.17475
RP4-800G7.2	7.50553	0.00705813	0.052975
SLC7A9	7.50553	0.0112245	0.0842459
VMO1	7.50553	0.0363015	0.272462
XKR7	7.50553	0.00371623	0.0278922
AC003956.1	7.50553	0.0818822	0.614569
AC011933.1	7.50553	0.0233014	0.174889
AC025335.1	7.50553	0.0115263	0.0865111
AC068492.1	7.50553	0.0621537	0.466496
AC105253.1	7.50553	0.00692565	0.0519807
ADRA1A	7.50553	0.00498462	0.0374122
ANKRD20A8P	7.50553	0.00413946	0.0310688
ASB9	7.50553	0.012336	0.0925885
ATCAY	7.50553	0.00539516	0.0404936
BHLHE40-AS1	7.50553	0.0107248	0.0804955
CDK20	7.50553	0.00508994	0.0382027
CEACAM5	7.50553	0.00869892	0.06529
CHRNA4	7.50553	0.0033383	0.0250557
DDX11L10	7.50553	0.0168693	0.126613
DOCK1	7.50553	0.00360813	0.0270809
EGF	7.50553	0.00475764	0.0357086
FAM66A	7.50553	0.0224577	0.168557
GPC3	7.50553	0.0107525	0.0807033
GPC6	7.50553	0.00450751	0.0338312
GPM6A	7.50553	0.00414063	0.0310777
GPR35	7.50553	0.027815	0.208766
GULP1	7.50553	0.00243445	0.0182718
IL17REL	7.50553	0.00788692	0.0591955
KIRREL	7.50553	0.00370301	0.027793
KLF4	7.50553	0.00823681	0.0618216
LINC00086	7.50553	0.00557363	0.041833
MPP4	7.50553	0.00585578	0.0439507
MYO16	7.50553	0.00324106	0.0243258
NHLH2	7.50553	0.00386554	0.029013
NTRK3	7.50553	0.00321107	0.0241008
PCDH17	7.50553	0.00353677	0.0265453
PCSK5	7.50553	0.0137663	0.103323
POU6F2	7.50553	0.0035415	0.0265808
PRSS54	7.50553	0.0138021	0.103592
ROPN1L	7.50553	0.016043	0.120411
RP11-193H5.1	7.50553	0.00932206	0.069967
RP11-21L19.1	7.50553	0.121459	0.911611
RP11-22B23.2	7.50553	0.0497441	0.373356
RP11-264B17.5	7.50553	0.0642072	0.481909
RP11-359P5.1	7.50553	0.0519609	0.389994
RP11-365O16.6	7.50553	0.0220333	0.165372
RP11-402G3.3	7.50553	0.0530001	0.397794
RP11-584P21.2	7.50553	0.0127516	0.0957072
SEMA5A	7.50553	0.00240969	0.018086
SLC24A2	7.50553	0.00271189	0.0203541
SLC38A3	7.50553	0.00842244	0.0632149
SPIN2A	7.50553	0.0102858	0.0772007
TEK	7.50553	0.00611369	0.0458865
TMEM262	7.50553	0.0429942	0.322694
VWA5B1	7.50553	0.00457113	0.0343087
ZBTB8A	7.50553	0.00412015	0.0309239
CABP7	7.50553	0.00894448	0.0671331
GPRC5A	7.50553	0.0034538	0.0259226
INADL	7.50553	0.00254452	0.019098
MARVELD1	7.50553	0.00863194	0.0647873
SERPINA10	7.50553	0.0111515	0.083698
AC074212.5	7.13025	0.0831671	0.593002
AC021016.6	7.00516	0.112839	0.790455
NOVA2	7.00516	0.0100703	0.0705438
RP11-182N22.8	7.00516	0.205765	1.44142
S100A7	7.00516	0.163153	1.14292
GPC1	6.75498	0.00894998	0.0604569
RP11-67A1.2	6.75498	0.106193	0.717333
CYS1	6.75498	0.0204777	0.138327
FSTL1	6.75498	0.00668043	0.0451262
PRRG4	6.75498	0.0105425	0.0712145
AC022007.5	6.75498	0.0230162	0.155474
KRT17P1	6.75498	0.023982	0.161998
TBC1D3P1-DHX40P1	6.75498	0.0163214	0.110251
HSPA1A	6.64775	0.0838679	0.557533
AC018766.5	6.50479	0.0854841	0.556056
PTPN21	6.50479	0.011824	0.0769126
AC004832.1	6.50479	0.125108	0.813799
KCNQ2	6.50479	0.0217052	0.141188
KLRD1	6.50479	0.0172997	0.112531
PHACTR3	6.50479	0.0143479	0.0933298
DHFRP1	6.3797	0.0791047	0.504664
TTC22	6.3797	0.0192569	0.122853
RP1L1	6.30464	0.0164115	0.103469
CT45A2	6.00442	0.0209562	0.12583
PARP4P1	6.00442	0.0124733	0.0748949
ABCA13	6.00442	0.0015689	0.00942031
ABCD2	6.00442	0.0186919	0.112234
AC005537.2	6.00442	0.0115127	0.0691269
AC008592.4	6.00442	0.0647779	0.388954
AC010746.3	6.00442	0.0644913	0.387233
AC012313.1	6.00442	0.030652	0.184048
AC017116.11	6.00442	0.0823448	0.494433
AC097467.2	6.00442	0.0121433	0.0729137
AL592494.5	6.00442	0.00796015	0.0477961
AMOT	6.00442	0.00342861	0.0205868
ANKRD29	6.00442	0.00454617	0.0272972
ANPEP	6.00442	0.00598441	0.0359329
AOC4P	6.00442	0.00960464	0.0576703
AP001046.6	6.00442	0.0310548	0.186466
ARAP1-AS1	6.00442	0.075129	0.451107
BOK	6.00442	0.011	0.0660488
C14orf178	6.00442	0.0414063	0.248621
CIDEC	6.00442	0.0154315	0.0926571
CNKSR3	6.00442	0.00270359	0.0162335
CNTN6	6.00442	0.00521561	0.0313168
CTB-33G10.6	6.00442	0.0682671	0.409905
CTD-3065B20.2	6.00442	0.122996	0.73852
CTD-3113P16.5	6.00442	0.161347	0.968797
CYP17A1	6.00442	0.008609	0.0516921
DKKL1	6.00442	0.0199521	0.119801
DLX6-AS1	6.00442	0.00175254	0.010523
DOCK5	6.00442	0.00365289	0.0219335
DOLK	6.00442	0.0418422	0.251238
DUSP9	6.00442	0.0105007	0.0630509
ERMN	6.00442	0.0132651	0.0796493
FAM107A	6.00442	0.00547831	0.0328941
FAM177B	6.00442	0.0112073	0.0672931
FAM47E	6.00442	0.00380997	0.0228767
GABARAPL3	6.00442	0.0157483	0.0945593
GDF10	6.00442	0.0237185	0.142416
GLP1R	6.00442	0.00938811	0.0563702
GPR78	6.00442	0.0069737	0.041873
GRIK3	6.00442	0.00288301	0.0173108
GRK1	6.00442	0.0134085	0.0805103
GRM6	6.00442	0.00435401	0.0261433
HORMAD1	6.00442	0.0121206	0.0727773
HPGD	6.00442	0.00527221	0.0316566
IGHGP	6.00442	0.0247454	0.148582
LINC00469	6.00442	0.022989	0.138036
LINC00656	6.00442	0.0153745	0.0923151
MIR202HG	6.00442	0.0354624	0.212931
NALCN-AS1	6.00442	0.0102425	0.0615001
NEXN-AS1	6.00442	0.0112854	0.067762
NPAS2	6.00442	0.00233369	0.0140124
OCA2	6.00442	0.00868855	0.0521697
OR2B2	6.00442	0.0240512	0.144414
PKP3	6.00442	0.0076974	0.0462185
PLA2G16	6.00442	0.0187823	0.112777
PRR23D2	6.00442	0.018368	0.110289
PZP	6.00442	0.00468124	0.0281081
RBP3	6.00442	0.00681713	0.040933
RIMS1	6.00442	0.00227735	0.0136742
RP1-20N2.6	6.00442	0.0130396	0.0782954
RP11-204N11.1	6.00442	0.00939113	0.0563883
RP11-219G17.4	6.00442	0.00993527	0.0596555
RP11-356C4.3	6.00442	0.0700723	0.420744
RP11-431M7.3	6.00442	0.0163306	0.0980557
RP11-473M20.5	6.00442	0.00952305	0.0571804
RP11-498C9.13	6.00442	0.0647779	0.388954
RP3-327A19.5	6.00442	0.107963	0.648257
RP4-576H24.4	6.00442	0.0227202	0.136422
SCN2B	6.00442	0.00500344	0.0300428
SPNS3	6.00442	0.0217214	0.130424
TCF21	6.00442	0.0064052	0.0384595
THSD7B	6.00442	0.00431086	0.0258843
TMEM178A	6.00442	0.0118016	0.0708621
TRPM5	6.00442	0.00735741	0.044177
UTF1	6.00442	0.0251945	0.151279
VASH2	6.00442	0.00419425	0.0251841
VHLL	6.00442	0.0287476	0.172613
WNT2	6.00442	0.00970052	0.058246
Z82188.1	6.00442	0.079754	0.478876
AC007283.5	6.00442	0.0655058	0.393324
AC011551.3	6.00442	0.0344971	0.207135
AC022400.2	6.00442	0.0656533	0.39421
AC079779.4	6.00442	0.0316161	0.189837
AC083843.2	6.00442	0.103004	0.618478
ACAN	6.00442	0.00534471	0.0320919
ADAMTS2	6.00442	0.00758425	0.0455391
ADCY4	6.00442	0.00744004	0.0446731
AIPL1	6.00442	0.00731495	0.043922
AK5	6.00442	0.00421487	0.0253079
ANTXR1	6.00442	0.0035614	0.0213842
AP000442.1	6.00442	0.0383554	0.230302
BMS1P11	6.00442	0.0329379	0.197773
C15orf53	6.00442	0.0142683	0.0856727
C19orf59	6.00442	0.0152938	0.0918307
C3orf27	6.00442	0.0108083	0.0648978
C6orf52	6.00442	0.0329752	0.197997
C9orf43	6.00442	0.0509172	0.305728
CASC15	6.00442	0.00429625	0.0257965
CDKL3	6.00442	0.00791906	0.0475494
CHRM5	6.00442	0.0084493	0.0507331
CLEC11A	6.00442	0.039714	0.23846
COL6A1	6.00442	0.00545881	0.032777
CTC-429P9.1	6.00442	0.0546906	0.328385
CTD-2636A23.2	6.00442	0.272007	1.63324
CTD-2651B20.1	6.00442	0.0979834	0.588334
CTD-3224I3.3	6.00442	0.0684274	0.410867
DPYSL4	6.00442	0.0367129	0.22044
DSP	6.00442	0.00288815	0.0173417
FRMD3	6.00442	0.0137479	0.082548
GPR65	6.00442	0.0489643	0.294002
HES2	6.00442	0.00539117	0.0323709
IGKV1-8	6.00442	0.366207	2.19886
IGKV1D-13	6.00442	0.0548966	0.329622
IMPG2	6.00442	0.00349647	0.0209943
LINC00028	6.00442	0.0496594	0.298176
LINC01033	6.00442	0.0231166	0.138802
LINC01059	6.00442	0.0235937	0.141667
MID1	6.00442	0.00770249	0.046249
P2RX2	6.00442	0.0146409	0.0879103
PTCHD4	6.00442	0.00563069	0.033809
PTPDC1	6.00442	0.00462626	0.027778
PTPN5	6.00442	0.00530291	0.0318409
RBAKDN	6.00442	0.113424	0.681048
RCN1	6.00442	0.00403461	0.0242255
RND3	6.00442	0.00811076	0.0487004
RP11-219B4.7	6.00442	0.0598564	0.359403
RP11-231P20.2	6.00442	0.00913509	0.0548509
RP11-309M23.1	6.00442	0.0495749	0.297669
RP11-337C18.10	6.00442	0.0508727	0.305461
RP11-426L16.10	6.00442	0.0540818	0.32473
RP11-731F5.2	6.00442	0.0940325	0.564611
RP11-903H12.3	6.00442	0.063716	0.382578
SERPINC1	6.00442	0.0330687	0.198559
SERPINI2	6.00442	0.0205644	0.123477
SHISA6	6.00442	0.00341856	0.0205265
SLC5A7	6.00442	0.00564049	0.0338679
SLC6A2	6.00442	0.00533591	0.0320391
SLFN12	6.00442	0.00818822	0.0491655
SOX17	6.00442	0.0124467	0.074735
XKR4	6.00442	0.0043989	0.0264129
PDZD9	6.00442	0.021868	0.131305
GS1-393G12.12	5.80428	0.9848	5.71605
CNPY1	5.7042	0.0589367	0.336187
PITPNM3	5.7042	0.0137384	0.0783664
PRUNE2	5.7042	0.00984733	0.0561712
RP11-65N13.8	5.7042	0.265001	1.51162
ACTRT3	5.62915	0.0581548	0.327362
SLC24A5	5.62915	0.0244036	0.137371
GOLGA8UP	5.62915	0.0664389	0.373994
FAM85A	5.50405	0.0642544	0.35366
MYO10	5.50405	0.0165987	0.0913601
RP11-783K16.13	5.50405	0.102521	0.56428
TEKT4P2	5.50405	0.0298771	0.164445
AC100830.3	5.50405	0.0543507	0.299149
MPPED1	5.50405	0.0150232	0.0826887
GNAQ	5.40398	0.0216311	0.116894
HYDIN	5.40398	0.00622572	0.0336437
SEMA3A	5.40398	0.0155533	0.0840499
AC015987.2	5.25387	0.0348477	0.183085
ARR3	5.25387	0.0339151	0.178186
EAF1-AS1	5.25387	0.0152259	0.0799951
FXYD3	5.25387	0.0344462	0.180976
HIST1H2BE	5.25387	0.117304	0.616301
MTMR7	5.25387	0.0102425	0.0538126
RP11-305A4.3	5.25387	0.0279617	0.146907
SCN4B	5.25387	0.0103204	0.0542222
SKOR2	5.25387	0.0191273	0.100493
STAC2	5.25387	0.0173409	0.0911069
TPRG1	5.25387	0.00611433	0.0321239
UTS2B	5.25387	0.0151429	0.0795588
AC118138.2	5.25387	0.0613686	0.322422
ADAMTSL3	5.25387	0.00597705	0.0314026
ASXL3	5.25387	0.00464691	0.0244143
C12orf55	5.25387	0.0045837	0.0240822
DAAM2	5.25387	0.00785822	0.0412861
DTX3	5.25387	0.0142648	0.0749453
FAM85B	5.25387	0.0736113	0.386744
FN1	5.25387	0.00336703	0.0176899
FSCN3	5.25387	0.0181394	0.0953022
GBP4	5.25387	0.00951528	0.0499921
IQSEC3	5.25387	0.00758524	0.0398519
LAD1	5.25387	0.0180105	0.0946251
LIN7A	5.25387	0.00857986	0.0450775
LINC00861	5.25387	0.0101852	0.0535118
NES	5.25387	0.0104894	0.05511
NPIPB1P	5.25387	0.0514564	0.270345
NUAK1	5.25387	0.00831908	0.0437074
ONECUT3	5.25387	0.00700891	0.0368239
PDE3A	5.25387	0.0138843	0.0729463
PDLIM3	5.25387	0.00721536	0.0379086
PNMA2	5.25387	0.0104499	0.0549026
RFTN2	5.25387	0.00970537	0.0509907
RLN1	5.25387	0.158712	0.833851
RP11-1149O23.4	5.25387	0.0518223	0.272268
RP11-204M4.2	5.25387	0.0616933	0.324128
RP11-492D6.3	5.25387	0.0232087	0.121935
RP11-729L2.2	5.25387	0.0446744	0.234714
RP11-982M15.6	5.25387	0.0446061	0.234355
TNFAIP2	5.25387	0.0115928	0.060907
NMRAL1	5.20383	0.123482	0.642582
NIM1K	5.10376	0.0402737	0.205547
SCN2A	5.10376	0.0118131	0.0602914
ARHGEF10L	5.10376	0.018574	0.0947973
GPC4	5.06623	0.0461144	0.233626
BTNL9	5.00369	0.0157143	0.0786295
CTD-2085J24.4	5.00369	0.175956	0.880429
CTD-3162L10.1	5.00369	0.151692	0.759017
ENAM	5.00369	0.0134085	0.0670919
LILRB2	5.00369	0.0229528	0.114849
MASP1	5.00369	0.0071144	0.0355982
ODF3B	5.00369	0.0380053	0.190167
RBFADN	5.00369	0.013204	0.0660688
RP11-1348G14.5	5.00369	0.161945	0.810321
RP11-435B5.4	5.00369	0.0154152	0.0771326
SIM2	5.00369	0.0114284	0.0571842
ADAMTS14	5.00369	0.0331942	0.166094
C2orf66	5.00369	0.0523968	0.262177
KRTDAP	5.00369	0.1323	0.661987
RP11-385F5.4	5.00369	0.177025	0.885776
TPH1	-5.10735	0.11917	0.0233331
CTD-3214H19.4	-5.16286	0.661532	0.128133
FAM27E4	-5.16286	1.93502	0.374795
AF146191.4	-5.3294	0.101216	0.0189919
CBX3P2	-5.3294	0.163191	0.0306209
CCDC183	-5.3294	0.157355	0.0295259
CTD-3232M19.2	-5.3294	0.0603053	0.0113156
ESRP1	-5.3294	0.0506517	0.0095042
FAM27C	-5.3294	3.78572	0.710346
FAM71F2	-5.3294	0.180217	0.0338156
FAM83C-AS1	-5.3294	0.662502	0.124311
GPR150	-5.3294	0.22586	0.04238
HAMP	-5.3294	0.583001	0.109393
RP1-148H17.1	-5.3294	0.310934	0.0583431
RP11-146F11.5	-5.3294	0.483819	0.0907829
RP11-213H15.4	-5.3294	0.424773	0.0797037
RP11-225H22.4	-5.3294	0.354948	0.0666017
RP11-271C24.2	-5.3294	0.769639	0.144414
RP11-374M1.4	-5.3294	0.473985	0.0889377
RP11-806H10.4	-5.3294	0.196297	0.0368328
SIX4	-5.3294	0.0350256	0.00657214
AF001548.5	-5.3294	0.836844	0.157024
C17orf50	-5.3294	0.21938	0.041164
IGLV4-69	-5.3294	0.556565	0.104433
LINC01063	-5.3294	1.34023	0.251479
RP11-20D14.6	-5.3294	0.102326	0.0192002
RP11-574H6.1	-5.3294	0.451065	0.084637
RP11-610P16.1	-5.3294	0.651398	0.122227
RP11-624C23.1	-5.3294	0.1739	0.0326304
RP11-804A23.2	-5.3294	0.46547	0.08734
RP13-890H12.2	-5.3294	0.294445	0.0552492
SYNC	-5.3294	0.177519	0.0333093
RP11-290D2.6	-5.66249	2.52832	0.446503
SPAG5-AS1	-5.66249	0.306653	0.0541551
CYP19A1	-5.86235	0.152021	0.0259318
AC002398.12	-5.99558	0.397501	0.066299
C1orf134	-5.99558	1.04107	0.17364
GPR144	-5.99558	0.090716	0.0151305
LINC00620	-5.99558	0.257459	0.0429414
RP11-158M2.3	-5.99558	0.272148	0.0453914
RP11-429J17.2	-5.99558	0.133648	0.0222911
XXbac-BPG249D20.9	-5.99558	0.308285	0.0514187
AC133785.1	-5.99558	0.153781	0.0256491
C11orf45	-5.99558	0.0699602	0.0116686
CTB-31O20.9	-5.99558	0.45155	0.0753138
CTD-3074O7.11	-5.99558	0.295856	0.0493457
ITGA10	-5.99558	0.0415112	0.00692363
MYRFL	-5.99558	0.14936	0.0249117
NYNRIN	-5.99558	0.0329793	0.00550061
PTGES3L	-5.99558	0.0889023	0.014828
RNF207	-5.99558	0.0398406	0.006645
RP11-216N14.5	-5.99558	0.128603	0.0214497
RP11-273B20.1	-5.99558	0.22252	0.0371139
RP11-288L9.1	-5.99558	0.594899	0.099223
RP11-847H18.3	-5.99558	0.330416	0.05511
CCDC173	-6.16212	0.482358	0.0782779
SLC6A5	-6.32867	0.0778537	0.0123018
ZNF17	-6.32867	0.347787	0.0549543
TUBB3_1	-6.3753	3.96935	0.622614
LMAN1L	-6.39529	0.681209	0.106517
CTB-58E17.2	-6.66176	0.510509	0.0766328
FILIP1	-6.66176	0.0327308	0.00491324
MIR3615_1	-6.66176	2.06372	0.309786
RHO	-6.66176	0.112462	0.0168817
RP11-218M22.1	-6.66176	0.0825781	0.0123958
ABCC5-AS1	-6.66176	0.621537	0.0932992
CTB-13L3.1	-6.66176	0.785716	0.117944
HTR7P1	-6.66176	0.178945	0.0268615
IGLV2-8	-6.66176	1.12116	0.168297
POU2F3	-6.66176	0.174186	0.0261472
MRAP	-6.66176	0.216568	0.0325092
RP11-443B7.1	-6.66176	0.17497	0.0262649
RP11-638I2.8	-6.66176	0.757145	0.113655
RP11-539G18.2	-6.99484	0.266037	0.0380333
CCDC85A	-7.16139	0.31478	0.0439551
RP11-80H5.9	-7.32793	0.247034	0.0337114
STK24-AS1	-7.32793	0.2509	0.0342389
KRT9	-7.32793	0.140206	0.0191331
LILRB5	-7.32793	0.0530177	0.00723501
PLIN5	-7.32793	0.133188	0.0181754
RP11-691N7.6	-7.32793	0.552846	0.0754437
RP11-96C21.1	-7.32793	1.34163	0.183085
AC002310.12	-7.32793	0.175507	0.0239504
CT60	-7.32793	0.0790949	0.0107936
HPCAL4	-7.32793	0.0660319	0.00901098
NUDT4P1	-7.32793	0.590517	0.0805844
RP11-77H9.8	-7.32793	0.750939	0.102476
IFI30	-7.58322	58.9816	7.77791
AC105760.2	-7.99411	0.149424	0.0186917
LRRC37A17P	-7.99411	0.0689399	0.00862383
PPP1R14A	-7.99411	0.233045	0.0291521
RFPL4AL1	-7.99411	0.385243	0.0481909
RIN2	-7.99411	0.138453	0.0173193
FAM188B	-8.17579	0.536431	0.0656121
C10orf32-ASMT	-8.32719	0.272941	0.032777
RP11-445F6.2	-8.66028	0.414607	0.0478745
GRAMD3	-8.66028	0.0750249	0.0086631
STK32B	-9.32646	0.0766531	0.00821888
AC004951.5	-9.99263	0.553482	0.055389
RGS9BP	-9.99263	0.151089	0.01512
RP11-529K1.2	-9.99263	0.289954	0.0290168
RRN3P3	-9.99263	0.133757	0.0133855
RP11-460N20.5	-9.99263	0.746162	0.0746712
RASA4DP	-10.1976	4.83808	0.474433
RP11-685N3.1	-10.2147	3.49194	0.341854
HOXB4	-10.4685	1.70695	0.163056
BFSP1	-10.6588	0.138769	0.0130191
C16orf46	-10.6588	0.196877	0.0184708
C1orf220	-10.6588	0.168072	0.0157684
MRVI1-AS1	-10.6588	0.664863	0.0623768
NDNL2	-11.325	1.17918	0.104122
KBTBD7	-11.9912	0.110837	0.00924321
RP11-770J1.5	-11.9912	0.219082	0.0182703
ZNF419	-12.4757	0.911078	0.0730285
CYP2U1	-13.9897	0.100419	0.00717804
RP5-1180C10.2	-13.9897	0.125802	0.00899247
AC104024.2	-13.9897	1.53038	0.109393
C12orf68	-16.6544	0.310901	0.0186678
CTC-444N24.6	-16.6544	0.987468	0.0592918
AC074212.3	-17.3206	0.827103	0.0477526
